# Supplementary material for: Rapid Detection and Quantification of Viable Cells of Pectobacterium brasiliense Using Propidium Monoazide Combined with Real-Time PCR
Source: Microorganisms. 2023 Nov 19;11(11):2808. doi: 10.3390/microorganisms11112808 (PMC10673545; doi:10.3390/microorganisms11112808)
Supplement: Supplementary file 1 [file microorganisms-11-02808-s001.zip]

Archive with 1 entries (1 files):
- microorganisms-2688445-supplementary.pdf
